# Supplementary material for: Anticholinergic burden in middle and older age is associated with lower cognitive function, but not with brain atrophy
Source: Br J Clin Pharmacol. 2023 Mar 9;89(7):2224–35. doi: 10.1111/bcp.15698 (PMC10953410; doi:10.1111/bcp.15698)
Supplement: Supplementary file 2 — Table S3. Standardised loadings for each cognitive test for the g calculated from tests from the baseline assessment (above) and for the g calculated from tests from the imaging assessment (below). *Note: MR: Matrix Pattern Completion; DSS: Digit Symbol Substitution; VNR: Fluid Intelligence; TMTb: Trail Making Test B; RT: Reaction Time; VisMem: Pairs Matching; ProsMem: Prospective Memory; NM: Numeric Memory; TR: Tower Rearranging. [file BCP-89-2224-s006.xlsx]

## Sheet: Sheet1
Cognitive test*	Std. loading
VNR_0	0.666
RT_0	-0.297
VisMem_0	-0.307
ProsMem_0	0.465
NM_0	0.554
MR_2	0.598
DSS_2	0.618
VNR_2	0.599
TMTb_2	-0.762
RT_2	-0.341
VisMem_2	-0.307
ProsMem_2	0.339
NM_2	0.468
TR_2	0.562
