# Supplementary material for: Anticholinergic burden in middle and older age is associated with lower cognitive function, but not with brain atrophy
Source: Br J Clin Pharmacol. 2023 Mar 9;89(7):2224–35. doi: 10.1111/bcp.15698 (PMC10953410; doi:10.1111/bcp.15698)
Supplement: Supplementary file 4 — Table S8. Results for linear models on the association between AChB and g. The columns show the standardised betas, FDR‐adjusted p‐values, and numbers of missing/excluded observations (from the total of 163,043) for the different anticholinergic scales. For each anticholinergic scale, test statistics are shown for models excluding and including non‐anticholinergic polypharmacy as a control variable. The latter is computed by subtracting the number of anticholinergic prescriptions from the total number of prescriptions. For the two models of polypharmacy (bottom of the table), only the main predictor (non‐anticholinergic drug count, i.e., polypharmacy) is displayed. [file BCP-89-2224-s001.xlsx]

## Sheet: Suppl. Table 1
Scale	Polypharmacy inclusion	Std. beta	P	Missing/excluded n
Ancelin et al. (2006)	no	-0.011	2.35e-05	19137
	yes	-0.008	0.00666391	22755
Bishara et al. (2017)	no	-0.016	7.23e-09	21171
	yes	-0.011	0.000327204	24838
Boustani et al. (2008)	no	-0.021	3.99e-14	21486
	yes	-0.015	3.22e-06	24462
Briet et al. (2017)	no	-0.025	1.12e-18	21431
	yes	-0.017	5.48e-08	24467
Cancelli et al. (2008)	no	-0.009	0.000756872	18125
	yes	-0.00044	0.883551	21880
Carnahan et al. (2006)	no	-0.018	4.63e-11	21835
	yes	-0.012	5.53e-05	25132
Chew et al. (2008)	no	-0.023	5.49e-16	24054
	yes	-0.017	2.92e-08	26978
Dúran et al. (2013)	no	-0.032	4.32e-28	23526
	yes	-0.025	5.04e-15	26171
Ehrt et al. (2010)	no	-0.016	3.31e-09	19608
	yes	-0.01	0.000686798	23449
Han et al. (2001)	no	-0.026	1.35e-20	21146
	yes	-0.02	9.11e-11	24364
Jun et al. (2019)	no	-0.027	1.83e-21	22368
	yes	-0.021	1.42e-11	25539
Kiesel et al. (2018)	no	-0.023	6.72e-16	20927
	yes	-0.012	0.000138517	23826
Nery et al. (2019)	no	-0.024	3.41e-17	21205
	yes	-0.016	6.11e-07	24257
Rudolph et al. (2008)	no	-0.022	3.55e-16	21757
	yes	-0.017	5.28e-09	25101
Sittironnarit et al. (2011)	no	-0.022	1.78e-14	21624
	yes	-0.013	1.35e-05	24864
Polypharmacy		-0.034	2.12e-25	21358
Polypharmacy Plus		-0.028	1.23e-14	24315
