# Supplementary material for: Anticholinergic burden in middle and older age is associated with lower cognitive function, but not with brain atrophy
Source: Br J Clin Pharmacol. 2023 Mar 9;89(7):2224–35. doi: 10.1111/bcp.15698 (PMC10953410; doi:10.1111/bcp.15698)
Supplement: Supplementary file 6 — Table S10. Results for linear models on the association between AChB according to the scale by Durán et al. (2013)19 and individual tests of cognitive function. The columns show the abbreviated names of the cognitive tests, standardised betas, FDR‐adjusted p‐values, and the numbers of missing/excluded observations (from a total of 163,043). *Note: DSS: digit Symbol Substitution test; TMTb: Trail‐Making test; TR: Tower Rearranging test; ProsMem: Prospective Memory; VNR: Fluid Intelligence; MR: Matrix Pattern Completion; NM: Numeric Short‐Term Memory; VisMem: Pairs‐Matching test; RT: Reaction Time. [file BCP-89-2224-s014.xlsx]

## Sheet: cog_tests_ex2
Cognitive test*	Std. beta	P	Missing/excluded n
DSS	-0.0250552	0.0180871	151850
MR	-0.0251961	0.0225437	151850
NM	-0.0334736	3.20277e-05	141016
ProsMem	-0.0258819	6.23427e-07	109742
RT	-0.00296772	0.326504	26441
TMTb	-0.0331943	0.00238524	152203
TR	-0.016537	0.137988	151941
VisMem	-0.00751612	0.0225437	25591
VNR	-0.0391249	4.49562e-14	111084
