# Supplementary material for: Anticholinergic burden in middle and older age is associated with lower cognitive function, but not with brain atrophy
Source: Br J Clin Pharmacol. 2023 Mar 9;89(7):2224–35. doi: 10.1111/bcp.15698 (PMC10953410; doi:10.1111/bcp.15698)
Supplement: Supplementary file 7 — Table S11. Results for linear models on the association between AChB according to the scale by Durán et al. (2013)19 and g. The columns show the classification system according to the WHO‐ATC (1: anatomical main group; 3: pharmacological subgroup), standardised betas, thresholds for significance after FDR correction, FDR‐adjusted p‐values, and numbers of missing/excluded observations (from a total of 163,043) for the different drug classes. Classes of drugs prescribed to too few individuals in the sample (<100) were not included in the models. [file BCP-89-2224-s011.xlsx]

## Sheet: cog_predictors
Area	Brain measure	Std. beta	P threshold	P	Missing/excluded n
Antiinfective	1	-0.038606	0.005	8.34295e-37	30001
Blood organs	1	-0.00142458	0.045	0.801384	30001
Cardiovascular	1	0.000537341	0.05	0.893067	30001
Gastrointestinal	1	-0.0068787	0.015	0.135609	30001
Hormonal	1	-0.00582561	0.02	0.144145	30001
Immuno-modulating	1	0.00370723	0.035	0.585431	30001
Musculo-skeletal	1	-0.00212923	0.04	0.627573	30001
Nervous	1	-0.0145866	0.01	8.17981e-06	30001
Respiratory	1	-0.00407874	0.03	0.251056	30001
Urinary	1	-0.00539737	0.025	0.144145	30001
ACE inhibitor	3	-0.00468713	0.0287879	0.355696	33144
Acid reflux	3	-0.00758	0.0136364	0.0713052	33144
Antigout	3	-0.00317807	0.0212121	0.277964	33144
Antiinflammatory	3	0.00315272	0.0484848	0.992646	33144
Antithrombotic	3	-0.000682939	0.030303	0.484737	33144
Anticholinergic	3	-0.0120404	0.0272727	0.355696	33144
Antidepressant	3	0.000160439	0.0333333	0.552877	33144
Antihistamine	3	-0.00374969	0.00454545	1.20058e-06	33144
Antimigraine	3	0.0152545	0.00757576	0.00665673	33144
Antipropulsive	3	-0.0112876	0.00606061	0.00500292	33144
Antipsychotic	3	-0.0101671	0.0454545	0.944336	33144
Anxiolytic	3	-0.00751449	0.0121212	0.0629704	33144
Belladonna derivative	3	-0.00425092	0.0257576	0.355696	33144
Cardiac calcium blocker	3	0.00136143	0.0409091	0.917847	33144
Cardiac glycoside	3	0.00355696	0.0318182	0.529346	33144
Constipation	3	1.49721e-05	0.05	0.996895	33144
Corticosteroid	3	-0.00424593	0.0242424	0.355696	33144
Decongestant	3	-0.00715721	0.0106061	0.0590508	33144
Gastrointestinal	3	-0.00609635	0.0151515	0.157297	33144
Glucose lowering	3	0.00904775	0.0166667	0.187527	33144
High-ceiling diuretic	3	-0.00161325	0.0393939	0.890319	33144
Immunosuppressant	3	0.00314069	0.0378788	0.67009	33144
Low-ceiling diuretic	3	0.00037778	0.0469697	0.944336	33144
Muscle relaxant	3	-0.00212877	0.0363636	0.667948	33144
OAD	3	0.0147735	0.00909091	0.0577536	33144
Opioid	3	-0.0263452	0.0030303	1.56936e-14	33144
Other antibacterial	3	0.00389503	0.0227273	0.355696	33144
Propulsive	3	-0.000799745	0.0424242	0.944336	33144
Quinolone	3	0.00277785	0.0348485	0.595638	33144
Sedative	3	-0.000573329	0.0439394	0.944336	33144
β-lactam antibiotic	3	-0.0353572	0.00151515	1.18485e-28	33144
Urological	3	-0.00513559	0.019697	0.252453	33144
Vasodilator	3	0.0095371	0.0181818	0.252285	33144
