# Supplementary material for: Anticholinergic burden in middle and older age is associated with lower cognitive function, but not with brain atrophy
Source: Br J Clin Pharmacol. 2023 Mar 9;89(7):2224–35. doi: 10.1111/bcp.15698 (PMC10953410; doi:10.1111/bcp.15698)
Supplement: Supplementary file 9 — Table S13. Results for linear models on the association between AChB according to the scale by Durán et al. (2013)19 and total brain volume. The columns show the standardised betas and p‐values. *Note: BMI: body mass index; TPP: The Phoenix Partnership. [file BCP-89-2224-s005.xlsx]

## Sheet: scale_duran
Predictor	Level	Std. beta	P
AChB		0.0112	0.156558
Polypharmacy		-0.0206	0.0265795
Sex	Male	-0.2463	0.781861
Data provider	Scotland	-0.0465	0.214258
	Wales	-0.0183	0.505213
	England (TPP)	-0.0984	0.169599
Age		0.001	0.960923
Deprivation		-0.0038	0.587818
Smoking	Ex-smoker	-0.0702	1.70047e-06
	Smoker	-0.012	0.757404
Alcohol consumption	Three or four times a week	0.14	6.66225e-12
	Once or twice a week	0.1968	7.63327e-21
	Once to three times a month	0.2435	9.34004e-21
	Only special occasions	0.2803	1.00223e-23
	Never	0.2253	6.34657e-12
Physical activity	Moderate	0.0257	0.147988
	Strenuous	0.0368	0.13492
BMI		-0.0262	0.000367384
Number of comorbidities		0.0099	0.322843
Diabetes		-0.1496	0.000113016
Hypercholesterolemia		0.0395	0.0884329
Hypertension		0.0257	0.186025
Myocardial infarction		-0.1579	0.00201631
Schizophrenia		-0.1562	0.48026
Anxiety disorder		0.003	0.916517
Mood disorder		-0.0146	0.530691
APOE-carrier status	ε2	-0.0101	0.619056
	ε4	-0.0021	0.893999
Head position X		-0.0113	0.11043
Head position Y		-0.0854	9.74164e-22
Head position Z		0.0199	0.0049571
Ethnicity	Irish	-0.042	0.356449
	Any other white background	-0.2164	1.73983e-07
	White and black Caribbean	0.1668	0.433702
	White and black African	0.3463	0.250291
	White and Asian	-0.0731	0.640363
	White and black African	-0.1742	0.35424
	Any other mixed background	0.06	0.455572
	Indian	0.2843	0.0634141
	Pakistani	0.3608	0.650441
	Any other Asian background	-0.0177	0.913486
	Caribbean	0.0007	0.995701
	African	0.0121	0.938543
	Any other black background	0.5295	0.506503
Assessment centre	Reading	-0.0352	0.244905
	Newcastle	0.0837	4.86666e-05
	Bristol	0.2692	0.316983
Time in sample		0.0096	0.216953
Age2		-0.0006	0.000107621
Sex x age		-0.0093	0.740614
Sex x age2		0.0002	0.470619
