# Supplementary material for: Anticholinergic burden in middle and older age is associated with lower cognitive function, but not with brain atrophy
Source: Br J Clin Pharmacol. 2023 Mar 9;89(7):2224–35. doi: 10.1111/bcp.15698 (PMC10953410; doi:10.1111/bcp.15698)
Supplement: Supplementary file 11 — Table S15. Results for linear models on the association between AChB according to the scale by Durán et al. (2013)19 and total brain volume. The columns show the classification system according to the WHO‐ATC (1: anatomical main group; 3: pharmacological subgroup), standardised betas, FDR‐adjusted p‐values, and numbers of missing/excluded observations (from a total of 17,337) for the different drug classes. Classes of drugs prescribed to too few individuals in the sample (<100) were not included in the models. [file BCP-89-2224-s015.xlsx]

## Sheet: classes1
Drug class	Classification level	Std. beta	P	Missing/excluded n
Antiinfective	1	0.008	0.582863	3691
Cardiovascular	1	-0.0061	0.636977	3691
Gastrointestinal	1	0.0023	0.783317	3691
Hormonal	1	0.018	0.131144	3691
Immuno-modulating	1	-0.016	0.183549	3691
Musculo-skeletal	1	0.014	0.183549	3691
Nervous	1	-0.0049	0.636977	3691
Respiratory	1	0.0165	0.131144	3691
Urinary	1	0.0042	0.636977	3691
Acid reflux	3	0.0093	0.432565	3847
Antigout	3	-0.0025	0.751695	3847
Antiinflammatory	3	0.0176	0.308491	3847
Antidepressant	3	0.0073	0.524423	3847
Antihistamine	3	0.0126	0.313649	3847
Antimigraine	3	-0.0144	0.313649	3847
Antipropulsive	3	-0.0183	0.308491	3847
Antipsychotic	3	-0.0066	0.524423	3847
Anxiolytic	3	-0.0105	0.432565	3847
Corticosteroid	3	0.0165	0.308491	3847
Decongestant	3	0.0122	0.313649	3847
Gastrointestinal	3	0.0037	0.717062	3847
Glucose lowering	3	-0.0294	0.308491	3847
High-ceiling diuretic	3	-0.0095	0.432565	3847
Immunosuppressant	3	-0.0136	0.432565	3847
Muscle relaxant	3	-0.0025	0.751695	3847
Opioid	3	0.0103	0.432565	3847
Propulsive	3	0.0102	0.432565	3847
Sedative	3	0.0045	0.647867	3847
β-lactam antibiotic	3	0.0064	0.511026	3847
Urological	3	0.0068	0.468065	3847
Vasodilator	3	0.0103	0.53388	3847
