# Supplementary material for: Anticholinergic burden in middle and older age is associated with lower cognitive function, but not with brain atrophy
Source: Br J Clin Pharmacol. 2023 Mar 9;89(7):2224–35. doi: 10.1111/bcp.15698 (PMC10953410; doi:10.1111/bcp.15698)
Supplement: Supplementary file 12 — Table S16. Results for linear models on the association between AChB in the year before the assessment and g. The columns show the standardised betas, FRD‐adjusted p‐thresholds, FDR‐adjusted p‐values, and numbers of missing/excluded observations (from the total of 163,043) for the different anticholinergic scales. For each anticholinergic scale, test statistics are shown for models excluding and excluding polypharmacy as a control variable. The latter is computed by subtracting the number of anticholinergic prescriptions from the total number of prescriptions. For the two models of polypharmacy (bottom of the table), only the main predictor (non‐anticholinergic drug count, i.e., polypharmacy) is displayed. The columns show the author (and year of publication) of the scale, whether polypharmacy was included in the model as a covariate, standardised beta, FDR‐corrected p‐values, and the number of missing/excluded observations. [file BCP-89-2224-s009.xlsx]

## Sheet: scales_cognition_ex1
Scale	Polypharmacy inclusion	Std. beta	P	Missing/excluded n
Ancelin et al. (2006)	no	-0.00793877	0.0060664	14522
	yes	-0.000946053	0.765323	15812
Bishara et al. (2017)	no	-0.0145609	5.07346e-07	14867
	yes	-0.0086525	0.0115356	16188
Boustani et al. (2008)	no	-0.0123507	2.15659e-05	15112
	yes	-0.00327079	0.326791	16472
Briet et al. (2017)	no	-0.0161074	8.67852e-08	15161
	yes	-0.00815036	0.0180676	16554
Cancelli et al. (2008)	no	-0.00443165	0.121335	14533
	yes	0.00316768	0.326791	15937
Carnahan et al. (2006)	no	-0.0147723	3.846e-07	15080
	yes	-0.00802185	0.0172817	16441
Chew et al. (2008)	no	-0.0130217	7.2033e-06	16023
	yes	-0.007918	0.0172817	17189
Dúran et al. (2013)	no	-0.0184132	2.72644e-09	16151
	yes	-0.0109858	0.00205051	17236
Ehrt et al. (2010)	no	-0.0135927	2.6314e-06	14814
	yes	-0.00745602	0.0200386	16072
Han et al. (2001)	no	-0.016195	8.33246e-08	15038
	yes	-0.00915178	0.0104134	16374
Jun et al. (2019)	no	-0.0175764	6.305e-09	15285
	yes	-0.0109541	0.00205051	16501
Kiesel et al. (2018)	no	-0.0155484	3.43069e-07	15263
	yes	-0.00677374	0.0501177	16567
Nery et al. (2019)	no	-0.0159911	1.09965e-07	15339
	yes	-0.00777781	0.0200386	16516
Rudolph et al. (2008)	no	-0.0117807	3.60382e-05	14846
	yes	-0.00443599	0.171308	16228
Sittironnarit et al. (2011)	no	-0.0154025	3.04086e-07	15153
	yes	-0.00773185	0.0200386	16555
Polypharmacy		-0.0254042	4.0331e-13	15956
Polypharmacy Plus		-0.0197663	1.23936e-07	16320
