# Supplementary material for: Anticholinergic burden in middle and older age is associated with lower cognitive function, but not with brain atrophy
Source: Br J Clin Pharmacol. 2023 Mar 9;89(7):2224–35. doi: 10.1111/bcp.15698 (PMC10953410; doi:10.1111/bcp.15698)
Supplement: Supplementary file 13 — Table S17. Results for linear models on the association between AChB according to the scale by Durán et al. (2013)19 calculated in the year before the assessment and g. The columns show the standardised betas and p‐values. *Note: BMI: body mass index; TPP: The Phoenix Partnership. [file BCP-89-2224-s003.xlsx]

## Sheet: scale_duran
Predictos	Level	Std. beta	P
AChB		-0.0109858	0.000482474
Polypharmacy		-0.0226586	3.88e-10
Sex	Male	0.0762937	1.6e-41
Data provider*	Scotland	-0.0811724	2.7e-08
	England (TPP*)	-0.0352298	0.000456796
	Wales	-0.103721	2.54e-18
Age		-0.0255042	0
Deprivation		-0.0737969	2.24e-149
Smoking	Ex-smoker	0.0280754	1.78e-06
	Smoker	-0.0767815	6.08e-16
Alcohol consumption	Three or four times a week	-0.0570877	9.56e-13
	Once or twice a week	-0.150233	7.8e-81
	Once to three times a month	-0.125223	6.48e-36
	Only special occasions	-0.233899	2.01e-114
	Never	-0.285111	1.19e-125
Physical activity	Moderate	0.10006	1.88e-56
	Strenuous	0.217563	1.15e-102
BMI*		0.019344	2.09e-11
Number of comorbidities		-0.02344	3.41e-12
Diabetes		0.00297764	0.838907
Hypercholesterolemia		-0.0253191	0.0152813
Hypertension		-0.0311575	9.97e-05
Myocardial infarction		0.0225125	0.295747
Schizophrenia		-0.281798	1.83e-05
Anxiety disorder		-0.0217889	0.0697852
APOE-carrier status	ε2	-0.00129027	0.872733
	ε4	0.00587254	0.34286
