# Supplementary material for: Anticholinergic burden in middle and older age is associated with lower cognitive function, but not with brain atrophy
Source: Br J Clin Pharmacol. 2023 Mar 9;89(7):2224–35. doi: 10.1111/bcp.15698 (PMC10953410; doi:10.1111/bcp.15698)
Supplement: Supplementary file 14 — Table S18. Results for linear models on the association between AChB according to the scale by Durán et al. (2013)19 calculated for the year before the assessment and individual tests of cognitive function. The columns show the abbreviated names of the cognitive test, standardised betas, FDR‐adjusted p‐values, and the numbers of missing/excluded observations (from a total of 147,719). DSS: digit Symbol Substitution test; TMTb: Trail‐Making test; TR: Tower Rearranging test; ProsMem: Prospective Memory; VNR: Fluid Intelligence; MR: Matrix Pattern Completion; NM: Numeric Short‐Term Memory; VisMem: Pairs‐Matching test; RT: Reaction Time. [file BCP-89-2224-s002.xlsx]

## Sheet: cog_tests_ex2
Cognitive test	Std. beta	P	Missing/excluded n
VNR	-0.024691	1.28509e-05	98393
RT	-0.00456818	0.179709	18798
VisMem	0.00138256	0.671461	17911
ProsMem	-0.0142168	0.0143978	96974
NM	-0.0159005	0.0806127	127129
