# Supplementary material for: Anticholinergic burden in middle and older age is associated with lower cognitive function, but not with brain atrophy
Source: Br J Clin Pharmacol. 2023 Mar 9;89(7):2224–35. doi: 10.1111/bcp.15698 (PMC10953410; doi:10.1111/bcp.15698)
Supplement: Supplementary file 15 — Table S19. Results for linear models on the association between AChB according to the scale by Durán et al. (2013)19 calculated for the year before the assessment and g. The columns show the classification system according to the WHO‐ATC (1: anatomical main group; 3: pharmacological subgroup), standardised betas, FDR‐adjusted p‐values, and numbers of missing/excluded observations (from a total of 147,719) for the different drug classes. Classes of drugs prescribed to too few individuals in the sample (<100) were not included in the models. [file BCP-89-2224-s010.xlsx]

## Sheet: cog_predictors
Drug class	Classification level	Std. beta	P	Missing/excluded n
Antiinfective	1	-0.0218375	2.15035e-14	17140
Cardiovascular	1	0.00508125	0.13402	17140
Gastrointestinal	1	-0.00222738	0.500156	17140
Hormonal	1	-0.00185835	0.519727	17140
Immuno-modulating	1	-0.000373491	0.907587	17140
Musculo-skeletal	1	0.0053726	0.0782987	17140
Nervous	1	-0.00975262	0.00161902	17140
Respiratory	1	0.00047022	0.871955	17140
Urinary	1	0.00190121	0.522236	17140
ACE inhibitor	3	-0.00530568	0.0627322	17790
Acid reflux	3	-0.00274539	0.367215	17790
Antigout	3	-0.000620683	0.824896	17790
Antiinflammatory	3	0.00589258	0.0505342	17790
Antidepressant	3	-0.00398406	0.209226	17790
Antihistamine	3	-0.000549412	0.851039	17790
Antimigraine	3	0.0102464	0.000182537	17790
Antipropulsive	3	0.00342355	0.264854	17790
Antipsychotic	3	-0.00640855	0.0245623	17790
Anxiolytic	3	-0.00331543	0.239869	17790
Belladonna derivative	3	-0.00587132	0.0410996	17790
Cardiac calcium blocker	3	0.00304857	0.319197	17790
Cardiac glycoside	3	0.00621148	0.0416021	17790
Constipation	3	-0.00176665	0.587644	17790
Corticosteroid	3	-0.00164589	0.57304	17790
Decongestant	3	-0.00364719	0.185696	17790
Gastrointestinal	3	-0.00443156	0.139831	17790
Glucose lowering	3	0.00231717	0.542185	17790
High-ceiling diuretic	3	-0.0030666	0.390511	17790
Immunosuppressant	3	-1.92381e-05	0.995247	17790
Low-ceiling diuretic	3	0.000758903	0.778022	17790
Muscle relaxant	3	0.00392415	0.281249	17790
Opioid	3	-0.0110591	0.000641506	17790
Other antibacterial	3	-0.000396683	0.912531	17790
Propulsive	3	-0.00061113	0.841438	17790
Quinolone	3	0.0014132	0.633568	17790
Sedative	3	-0.00588449	0.040629	17790
β-lactam antibiotic	3	-0.0211488	1.86056e-13	17790
Urological	3	0.000924697	0.756401	17790
Vasodilator	3	0.00646157	0.0692504	17790
